# Supplementary material for: Catabolism of Glucosinolates into Nitriles Revealed by RNA Sequencing of Arabidopsis thaliana Seedlings after Non-Thermal Plasma-Seed Treatment
Source: Life (Basel). 2022 Nov 8;12(11):1822. doi: 10.3390/life12111822 (PMC9696580; doi:10.3390/life12111822)
Supplement: Supplementary file 1 [file life-12-01822-s001.zip]

Archive with 1 entries (1 files):
- life-1985635-supplementary.pdf
